# Supplementary material for: MODISTools – downloading and processing MODIS remotely sensed data in R
Source: Ecol Evol. 2014 Dec 2;4(24):4658–68. doi: 10.1002/ece3.1273 (PMC4278818; doi:10.1002/ece3.1273)
Supplement: Supplementary file 8 — Table S1. Dummy ecological data set for conducting analysis. [file ece30004-4658-sd8.csv]

	Longitude	Latitude	Sample_end_latest	Higher_taxon	SS	Species_richness
1	-74.8141	39.6385	2003-08-14	Hymenoptera	AA	2
2	-74.58686	39.97018	2003-08-14	Hymenoptera	AA	3
3	-74.56954	39.97742	2003-08-14	Hymenoptera	AA	3
4	-74.83702	39.74299	2003-08-14	Hymenoptera	AA	1
5	-74.82397	39.73462	2003-08-14	Hymenoptera	AA	2
6	-74.68248	39.84177	2003-08-14	Hymenoptera	AA	3
7	-74.82138	39.84981	2003-08-14	Hymenoptera	AA	3
8	-74.55072	39.98476	2003-08-14	Hymenoptera	AA	2
9	-74.82993	39.6598	2003-08-14	Hymenoptera	AA	1
10	-74.56837	39.91778	2003-08-14	Hymenoptera	AA	2
11	-74.53156	39.90887	2003-08-14	Hymenoptera	AA	4
12	-74.66954	39.78423	2003-08-14	Hymenoptera	AA	4
13	-74.7919	39.64144	2003-08-14	Hymenoptera	AA	4
14	-74.89248	39.63878	2003-08-14	Hymenoptera	AA	5
15	-74.76121	39.8207	2003-08-14	Hymenoptera	AA	5
16	-74.76746	39.68968	2003-08-14	Hymenoptera	AA	7
17	-74.49884	39.95009	2003-08-14	Hymenoptera	AA	3
18	-74.77632	39.77543	2003-08-14	Hymenoptera	AA	3
19	-74.84072	39.81929	2003-08-14	Hymenoptera	AA	1
20	-74.74925	39.60612	2003-08-14	Hymenoptera	AA	3
21	-74.58017	39.93368	2003-08-14	Hymenoptera	AA	6
22	-74.70944	39.7353	2003-08-14	Hymenoptera	AA	1
23	-74.70463	39.8474	2003-08-14	Hymenoptera	AA	5
24	-74.53922	39.94114	2003-08-14	Hymenoptera	AA	8
25	-74.792238	39.820001	2003-08-14	Hymenoptera	AA	3
26	-74.88151	39.68956	2003-08-14	Hymenoptera	AA	3
27	-74.7967	39.62461	2003-08-14	Hymenoptera	AA	5
28	-74.78793	39.84288	2003-08-14	Hymenoptera	AA	4
29	-74.88892	39.71466	2003-08-14	Hymenoptera	AA	2
30	-74.60178	39.90927	2003-08-14	Hymenoptera	AA	5
31	-74.80405	39.68315	2003-08-14	Hymenoptera	AA	3
32	-74.51152	39.96429	2003-08-14	Hymenoptera	AA	2
33	-74.72514	39.85444	2003-08-14	Hymenoptera	AA	1
34	-74.8141	39.6385	2003-08-14	Hymenoptera	BB	2
35	-74.58686	39.97018	2003-08-14	Hymenoptera	BB	2
36	-74.56954	39.97742	2003-08-14	Hymenoptera	BB	4
37	-74.83702	39.74299	2003-08-14	Hymenoptera	BB	4
38	-74.82397	39.73462	2003-08-14	Hymenoptera	BB	2
39	-74.68248	39.84177	2003-08-14	Hymenoptera	BB	1
40	-74.82138	39.84981	2003-08-14	Hymenoptera	BB	0
41	-74.55072	39.98476	2003-08-14	Hymenoptera	BB	3
42	-74.82993	39.6598	2003-08-14	Hymenoptera	BB	0
43	-74.56837	39.91778	2003-08-14	Hymenoptera	BB	3
44	-74.53156	39.90887	2003-08-14	Hymenoptera	BB	4
45	-74.66954	39.78423	2003-08-14	Hymenoptera	BB	6
46	-74.7919	39.64144	2003-08-14	Hymenoptera	BB	4
47	-74.89248	39.63878	2003-08-14	Hymenoptera	BB	3
48	-74.76121	39.8207	2003-08-14	Hymenoptera	BB	3
49	-74.76746	39.68968	2003-08-14	Hymenoptera	BB	3
50	-74.49884	39.95009	2003-08-14	Hymenoptera	BB	2
51	-74.77632	39.77543	2003-08-14	Hymenoptera	BB	6
52	-74.84072	39.81929	2003-08-14	Hymenoptera	BB	3
53	-74.74925	39.60612	2003-08-14	Hymenoptera	BB	5
54	-74.58017	39.93368	2003-08-14	Hymenoptera	BB	2
55	-74.70944	39.7353	2003-08-14	Hymenoptera	BB	1
56	-74.70463	39.8474	2003-08-14	Hymenoptera	BB	5
57	-74.53922	39.94114	2003-08-14	Hymenoptera	BB	1
58	-74.792238	39.820001	2003-08-14	Hymenoptera	BB	2
59	-74.88151	39.68956	2003-08-14	Hymenoptera	BB	2
60	-74.7967	39.62461	2003-08-14	Hymenoptera	BB	2
61	-74.78793	39.84288	2003-08-14	Hymenoptera	BB	3
62	-74.88892	39.71466	2003-08-14	Hymenoptera	BB	2
63	-74.60178	39.90927	2003-08-14	Hymenoptera	BB	1
64	-74.80405	39.68315	2003-08-14	Hymenoptera	BB	2
65	-74.51152	39.96429	2003-08-14	Hymenoptera	BB	4
66	-74.72514	39.85444	2003-08-14	Hymenoptera	BB	1
67	148.082288	-33.9009339991	2010-01-23	Hymenoptera	CC	1
68	148.084453	-33.9006149991	2010-01-23	Hymenoptera	CC	3
69	148.085275	-33.9010399991	2010-01-23	Hymenoptera	CC	4
70	148.085441	-33.9024219991	2010-01-23	Hymenoptera	CC	1
71	147.900151	-34.0734469991	2010-01-23	Hymenoptera	CC	1
72	147.902324	-34.0753639991	2010-01-23	Hymenoptera	CC	3
73	147.904489	-34.0742219991	2010-01-23	Hymenoptera	CC	3
74	147.905178	-34.0766569991	2010-01-23	Hymenoptera	CC	0
75	147.944786	-34.4783919991	2010-01-15	Hymenoptera	CC	1
76	147.947589	-34.4767209991	2010-01-15	Hymenoptera	CC	5
77	147.947788	-34.4761219991	2010-01-15	Hymenoptera	CC	0
78	147.947626	-34.4744749991	2010-01-15	Hymenoptera	CC	4
79	147.973423	-34.0721589991	2010-01-23	Hymenoptera	CC	5
80	147.974203	-34.0710239991	2010-01-23	Hymenoptera	CC	4
81	147.975984	-34.0711579991	2010-01-23	Hymenoptera	CC	2
82	147.975827	-34.0687399991	2010-01-23	Hymenoptera	CC	3
83	147.954453	-34.6424169991	2010-01-15	Hymenoptera	CC	1
84	147.954748	-34.6435029991	2010-01-15	Hymenoptera	CC	4
85	147.955753	-34.6447669991	2010-01-15	Hymenoptera	CC	1
86	147.955276	-34.6464759991	2010-01-15	Hymenoptera	CC	4
87	147.977843	-34.5661049991	2010-01-15	Hymenoptera	CC	2
88	147.979134	-34.5649799991	2010-01-15	Hymenoptera	CC	2
89	147.979883	-34.5645489991	2010-01-15	Hymenoptera	CC	2
90	147.980269	-34.5628099991	2010-01-15	Hymenoptera	CC	0
91	147.945577	-33.5656049991	2010-02-01	Hymenoptera	CC	3
92	147.947009	-33.5652979991	2010-02-01	Hymenoptera	CC	4
93	147.948043	-33.5647419991	2010-02-01	Hymenoptera	CC	3
94	147.949733	-33.5651359991	2010-02-01	Hymenoptera	CC	5
95	148.171662	-34.1609919991	2010-01-15	Hymenoptera	CC	5
96	148.172492	-34.1624989991	2010-01-15	Hymenoptera	CC	3
97	148.169457	-34.1629049991	2010-01-15	Hymenoptera	CC	3
98	148.167696	-34.1640249991	2010-01-15	Hymenoptera	CC	3
99	148.282039	-34.3738099991	2010-01-15	Hymenoptera	CC	2
100	148.282873	-34.3744459991	2010-01-15	Hymenoptera	CC	2
101	148.281514	-34.3761889991	2010-01-15	Hymenoptera	CC	0
102	148.279351	-34.3779379991	2010-01-15	Hymenoptera	CC	2
103	147.749896	-34.0011089991	2010-01-24	Hymenoptera	CC	2
104	147.751995	-34.0009349991	2010-01-24	Hymenoptera	CC	2
105	147.752061	-33.9989899991	2010-01-24	Hymenoptera	CC	2
106	147.751022	-33.9973799991	2010-01-24	Hymenoptera	CC	2
107	147.846123	-33.9373059991	2010-01-23	Hymenoptera	CC	6
108	147.8469	-33.9389029991	2010-01-23	Hymenoptera	CC	4
109	147.848353	-33.9365919991	2010-01-23	Hymenoptera	CC	3
110	147.851132	-33.9377169991	2010-01-23	Hymenoptera	CC	3
111	147.837976	-34.4245889991	2010-01-14	Hymenoptera	CC	3
112	147.834878	-34.4255469991	2010-01-14	Hymenoptera	CC	2
113	147.834333	-34.4228459991	2010-01-14	Hymenoptera	CC	1
114	147.832125	-34.4248059991	2010-01-14	Hymenoptera	CC	2
115	147.821914	-34.3316269991	2010-01-14	Hymenoptera	CC	4
116	147.820607	-34.3342359991	2010-01-14	Hymenoptera	CC	3
117	147.81963	-34.3330049991	2010-01-14	Hymenoptera	CC	1
118	147.818424	-34.3324619991	2010-01-14	Hymenoptera	CC	4
119	148.024469	-33.5736629991	2010-02-01	Hymenoptera	CC	2
120	148.025067	-33.5752029991	2010-02-01	Hymenoptera	CC	3
121	148.024092	-33.5760059991	2010-02-01	Hymenoptera	CC	2
122	148.02335	-33.5777389991	2010-02-01	Hymenoptera	CC	2
123	147.548402	-33.3636449991	2010-02-01	Hymenoptera	CC	3
124	147.547215	-33.3650379991	2010-02-01	Hymenoptera	CC	1
125	147.549506	-33.3660939991	2010-02-01	Hymenoptera	CC	4
126	147.546805	-33.3675469991	2010-02-01	Hymenoptera	CC	3
127	147.741424	-34.2892019991	2010-01-14	Hymenoptera	CC	1
128	147.737993	-34.2890149991	2010-01-14	Hymenoptera	CC	1
129	147.73973	-34.2916279991	2010-01-14	Hymenoptera	CC	4
130	147.738541	-34.2931329991	2010-01-14	Hymenoptera	CC	4
131	147.79697	-33.4871079991	2010-02-02	Hymenoptera	CC	4
132	147.79825	-33.4884969991	2010-02-02	Hymenoptera	CC	5
133	147.799025	-33.4890919991	2010-02-02	Hymenoptera	CC	5
134	147.800167	-33.4906689991	2010-02-02	Hymenoptera	CC	1
135	147.64406	-33.8130429991	2010-01-24	Hymenoptera	CC	6
136	147.643932	-33.8099989991	2010-01-24	Hymenoptera	CC	3
137	147.643114	-33.8088779991	2010-01-24	Hymenoptera	CC	1
138	147.642431	-33.8070919991	2010-01-24	Hymenoptera	CC	10
139	147.639259	-34.5899929991	2010-01-14	Hymenoptera	CC	9
140	148.24378	-33.7237699991	2010-01-14	Hymenoptera	CC	18
141	147.628195	-34.3501099991	2010-01-14	Hymenoptera	CC	11
142	148.38895	-33.6368119991	2010-02-01	Hymenoptera	CC	17
143	147.583723	-34.0334549991	2010-01-24	Hymenoptera	CC	13
144	147.834459	-33.3670179991	2010-02-02	Hymenoptera	CC	12
145	148.08661	-33.6845729991	2010-02-01	Hymenoptera	CC	6
146	147.746596	-33.5118209991	2010-02-02	Hymenoptera	CC	2
147	147.655927	-33.9830649991	2010-01-24	Hymenoptera	CC	1
148	147.65664	-33.9819429991	2010-01-24	Hymenoptera	CC	3
149	147.656668	-33.9810239991	2010-01-24	Hymenoptera	CC	0
150	147.657004	-33.9789539991	2010-01-24	Hymenoptera	CC	3
151	148.320092	-33.5124409991	2010-02-01	Hymenoptera	CC	2
152	148.319467	-33.5138389991	2010-02-01	Hymenoptera	CC	0
153	148.318981	-33.5148569991	2010-02-01	Hymenoptera	CC	2
154	148.31865	-33.5160739991	2010-02-01	Hymenoptera	CC	0
155	147.551476	-34.6632239991	2010-01-14	Hymenoptera	CC	1
156	147.553591	-34.6640459991	2010-01-14	Hymenoptera	CC	3
157	147.552973	-34.6618199991	2010-01-14	Hymenoptera	CC	4
158	147.556151	-34.6624169991	2010-01-14	Hymenoptera	CC	3
159	147.858445	-33.8709319991	2010-01-22	Hymenoptera	CC	3
160	147.856994	-33.8696939991	2010-01-22	Hymenoptera	CC	2
161	147.855581	-33.8711679991	2010-01-22	Hymenoptera	CC	3
162	147.853481	-33.8710029991	2010-01-22	Hymenoptera	CC	3
163	148.007163	-33.6864579991	2010-02-02	Hymenoptera	CC	5
164	148.010083	-33.6869359991	2010-02-02	Hymenoptera	CC	3
165	148.011871	-33.6888409991	2010-02-02	Hymenoptera	CC	4
166	147.947788	-34.4761219991	2010-02-02	Hymenoptera	CC	4
167	147.947788	-34.4761219991	2010-01-24	Hymenoptera	CC	2
168	147.947788	-34.4761219991	2010-01-24	Hymenoptera	CC	1
169	147.947788	-34.4761219991	2010-01-24	Hymenoptera	CC	3
170	147.947788	-34.4761219991	2010-01-24	Hymenoptera	CC	3
171	9.93058333333	53.6125166667	2000-07-31	Coleoptera	DD	1
172	9.93855555556	53.5960444444	2000-07-31	Coleoptera	DD	6
173	9.96256944444	53.6535027778	2000-07-31	Coleoptera	DD	2
174	10.0453027778	53.5561388889	2000-07-31	Coleoptera	DD	2
175	10.2341472222	53.49355	2000-07-31	Coleoptera	DD	1
176	10.0086444444	53.59495	2000-07-31	Coleoptera	DD	2
177	10.0273027778	53.6270166667	2000-07-31	Coleoptera	DD	2
178	10.1198861111	53.68485	2000-07-31	Coleoptera	DD	4
179	-86.9282333333	40.4383	2009-07-31	Hymenoptera	EE	0
180	-86.9309833333	40.438	2009-07-31	Hymenoptera	EE	4
181	-86.9292333333	40.43555	2009-07-31	Hymenoptera	EE	2
182	-86.9344	40.4362666667	2009-07-31	Hymenoptera	EE	1
183	-86.9312833333	40.4352666667	2009-07-31	Hymenoptera	EE	1
184	-86.8454166667	40.5065	2009-07-31	Hymenoptera	EE	4
185	-86.84615	40.5059	2009-07-31	Hymenoptera	EE	3
186	-86.8486166667	40.5078833333	2009-07-31	Hymenoptera	EE	2
187	-86.8498666667	40.5078666667	2009-07-31	Hymenoptera	EE	2
188	-86.85045	40.5063833333	2009-07-31	Hymenoptera	EE	5
189	-86.8298	40.4437333333	2009-07-31	Hymenoptera	EE	5
190	-86.8321166667	40.4449	2009-07-31	Hymenoptera	EE	3
191	-86.9382166667	40.4522166667	2009-07-31	Hymenoptera	EE	7
192	-86.93805	40.4538833333	2009-07-31	Hymenoptera	EE	3
193	-86.9370333333	40.4557	2009-07-31	Hymenoptera	EE	8
194	-86.9489	40.4289166667	2009-07-31	Hymenoptera	EE	3
195	-86.94915	40.4281666667	2009-07-31	Hymenoptera	EE	5
196	-86.9488166667	40.4277166667	2009-07-31	Hymenoptera	EE	2
197	-86.9488666667	40.4273666667	2009-07-31	Hymenoptera	EE	2
198	-86.9526333333	40.4297	2009-07-31	Hymenoptera	EE	0
199	-86.9544333333	40.4294833333	2009-07-31	Hymenoptera	EE	2
200	-86.9533166667	40.4287	2009-07-31	Hymenoptera	EE	5
201	-86.9527666667	40.4282333333	2009-07-31	Hymenoptera	EE	4
202	-86.9376166667	40.4309833333	2009-07-31	Hymenoptera	EE	1
203	-86.9349666667	40.43015	2009-07-31	Hymenoptera	EE	4
204	-86.9373666667	40.42695	2009-07-31	Hymenoptera	EE	4
205	-86.93605	40.4521	2009-07-31	Hymenoptera	EE	2
206	-86.9350833333	40.4466666667	2009-07-31	Hymenoptera	EE	4
207	-86.8401833333	40.4963833333	2009-07-31	Hymenoptera	EE	4
208	-86.8172833333	40.5075	2009-07-31	Hymenoptera	EE	1
209	-86.9704	40.4476833333	2009-07-31	Hymenoptera	EE	1
210	-86.9682666667	40.4461666667	2009-07-31	Hymenoptera	EE	5
211	-86.9133666667	40.4243666667	2009-07-31	Hymenoptera	EE	3
212	-86.9126	40.42445	2009-07-31	Hymenoptera	EE	2
213	-86.9134666667	40.4254333333	2009-07-31	Hymenoptera	EE	4
214	-86.912	40.4254166667	2009-07-31	Hymenoptera	EE	4
215	-86.9123	40.4246666667	2009-07-31	Hymenoptera	EE	2
216	-86.9106333333	40.42465	2009-07-31	Hymenoptera	EE	3
217	-86.9233166667	40.4609166667	2009-07-31	Hymenoptera	EE	2
218	-86.8491	40.3883166667	2009-07-31	Hymenoptera	EE	3
219	-86.8511	40.3933333333	2009-07-31	Hymenoptera	EE	3
220	-86.91225	40.4700666667	2009-07-31	Hymenoptera	EE	4
221	-86.8698	40.4152333333	2009-07-31	Hymenoptera	EE	4
222	-86.8716166667	40.4141166667	2009-07-31	Hymenoptera	EE	5
223	21.625389494	47.5781901638	2001-11-30	Arachnida	JJ	6
224	21.6253880644	47.5774037224	2001-11-30	Arachnida	JJ	4
225	21.6277453772	47.5780751486	2001-11-30	Arachnida	JJ	5
226	21.6277457377	47.5773261177	2001-11-30	Arachnida	JJ	6
227	21.6135628705	47.560971446	2001-11-30	Arachnida	JJ	3
228	21.6135332151	47.5602395111	2001-11-30	Arachnida	JJ	4
229	21.6150089608	47.560196014	2001-11-30	Arachnida	JJ	8
230	21.6149141395	47.5589328247	2001-11-30	Arachnida	JJ	8
231	21.6272711968	47.5512655779	2001-11-30	Arachnida	JJ	4
232	21.6268420171	47.5502228723	2001-11-30	Arachnida	JJ	5
233	21.6256578208	47.5515231485	2001-11-30	Arachnida	JJ	6
234	21.6254175878	47.550580064	2001-11-30	Arachnida	JJ	4
235	116.399116667	39.9070694444	2009-10-31	Coleoptera	FF	5
236	116.3794	39.8733694444	2009-10-31	Coleoptera	FF	5
237	116.354269444	39.8677027778	2009-10-31	Coleoptera	FF	6
238	116.30915	39.9180777778	2009-10-31	Coleoptera	FF	8
239	116.313683333	39.9423166667	2009-10-31	Coleoptera	FF	8
240	116.395608333	39.9597472222	2009-10-31	Coleoptera	FF	6
241	116.396241667	39.9540583333	2009-10-31	Coleoptera	FF	7
242	116.344966667	39.9439055556	2009-10-31	Coleoptera	FF	4
243	116.288119444	39.9795083333	2009-10-31	Coleoptera	FF	8
244	116.472586111	39.9424416667	2009-10-31	Coleoptera	FF	6
245	116.449822222	39.9749611111	2009-10-31	Coleoptera	FF	9
246	116.484825	39.9338444444	2009-10-31	Coleoptera	FF	4
247	116.332133333	39.9907083333	2009-10-31	Coleoptera	FF	2
248	116.282447222	39.9778138889	2009-10-31	Coleoptera	FF	5
249	116.285347222	39.9881361111	2009-10-31	Coleoptera	FF	6
250	116.278025	39.98885	2009-10-31	Coleoptera	FF	3
251	116.302277778	40.0045527778	2009-10-31	Coleoptera	FF	6
252	116.258461111	39.9948611111	2009-10-31	Coleoptera	FF	9
253	116.232652778	39.9737777778	2009-10-31	Coleoptera	FF	3
254	116.210063889	39.9562972222	2009-10-31	Coleoptera	FF	3
255	116.2358	40.0453666667	2009-10-31	Coleoptera	FF	2
256	116.2134	40.062025	2009-10-31	Coleoptera	FF	5
257	116.210172222	40.0837583333	2009-10-31	Coleoptera	FF	6
258	116.207794444	40.0972444444	2009-10-31	Coleoptera	FF	7
259	116.178208333	40.0992111111	2009-10-31	Coleoptera	FF	8
260	-93.66783	45.46483	2000-06-29	Aves	GG	4
261	-93.668	45.4625	2000-06-29	Aves	GG	3
262	-93.66817	45.46017	2000-06-29	Aves	GG	9
263	-93.66817	45.45783	2000-06-29	Aves	GG	2
264	-93.66817	45.4555	2000-06-29	Aves	GG	4
265	-93.6685	45.45333	2000-06-29	Aves	GG	8
266	-93.668	45.45083	2000-06-29	Aves	GG	8
267	-93.66833	45.44867	2000-06-29	Aves	GG	4
268	-93.662	45.44867	2000-06-29	Aves	GG	12
269	-93.662	45.45083	2000-06-29	Aves	GG	5
270	-93.662	45.45317	2000-06-29	Aves	GG	9
271	-93.662	45.45567	2000-06-29	Aves	GG	3
272	-93.662	45.45783	2000-06-29	Aves	GG	7
273	-93.662	45.45983	2000-06-29	Aves	GG	1
274	-93.662	45.46217	2000-06-29	Aves	GG	4
275	-93.662	45.4645	2000-06-29	Aves	GG	1
276	-93.66467	45.39467	2000-06-29	Aves	GG	7
277	-93.6615	45.39283	2000-06-29	Aves	GG	7
278	-93.65667	45.3925	2000-06-29	Aves	GG	9
279	-93.6485	45.39217	2000-06-29	Aves	GG	5
280	-93.649	45.3955	2000-06-29	Aves	GG	9
281	-93.65033	45.39617	2000-06-29	Aves	GG	4
282	-93.664	45.399	2000-06-29	Aves	GG	3
283	-93.66167	45.40067	2000-06-29	Aves	GG	7
284	-93.65867	45.40083	2000-06-29	Aves	GG	5
285	-93.65133	45.40183	2000-06-29	Aves	GG	3
286	-93.656	45.40433	2000-06-29	Aves	GG	4
287	-93.65217	45.40833	2000-06-29	Aves	GG	6
288	-93.65133	45.41017	2000-06-29	Aves	GG	7
289	-93.6535	45.39333	2000-06-29	Aves	GG	8
290	-93.19833	45.38667	2000-06-29	Aves	GG	8
291	-93.19467	45.38583	2000-06-29	Aves	GG	4
292	-93.74183	45.387	2000-06-29	Aves	GG	3
293	-93.189	45.3875	2000-06-29	Aves	GG	6
294	-93.18633	45.38733	2000-06-29	Aves	GG	6
295	-93.18317	45.38833	2000-06-29	Aves	GG	5
296	-93.1785	45.38633	2000-06-29	Aves	GG	4
297	-93.17533	45.388	2000-06-29	Aves	GG	4
298	-93.17217	45.38933	2000-06-29	Aves	GG	5
299	-93.16933	45.3915	2000-06-29	Aves	GG	8
300	-93.17383	45.41817	2000-06-29	Aves	GG	12
301	-93.19133	45.41183	2000-06-29	Aves	GG	7
302	-93.1915	45.4135	2000-06-29	Aves	GG	4
303	-93.19467	45.41333	2000-06-29	Aves	GG	2
304	-93.18833	45.41267	2000-06-29	Aves	GG	7
305	-93.18817	45.4095	2000-06-29	Aves	GG	3
306	-93.18467	45.4095	2000-06-29	Aves	GG	3
307	-93.18083	45.40933	2000-06-29	Aves	GG	8
308	-93.18067	45.4115	2000-06-29	Aves	GG	9
309	-93.178	45.41167	2000-06-29	Aves	GG	6
310	-93.18467	45.41167	2000-06-29	Aves	GG	5
311	-93.1845	45.41367	2000-06-29	Aves	GG	8
312	-93.17433	45.41183	2000-06-29	Aves	GG	4
313	-93.1815	45.401	2000-06-29	Aves	GG	5
314	-93.18467	45.39917	2000-06-29	Aves	GG	10
315	-93.185	45.397	2000-06-29	Aves	GG	7
316	-93.1855	45.39433	2000-06-29	Aves	GG	7
317	-93.18567	45.392	2000-06-29	Aves	GG	6
318	-93.18783	45.39017	2000-06-29	Aves	GG	6
319	-93.185	45.39033	2000-06-29	Aves	GG	2
320	-93.185	45.39033	2000-06-29	Aves	GG	7
321	-93.17867	45.38983	2000-06-29	Aves	GG	4
322	-93.178	45.4015	2000-06-29	Aves	GG	4
323	-92.75	45.513	2000-06-29	Aves	GG	1
324	-92.75	45.59867	2000-06-29	Aves	GG	3
325	-92.74967	45.5175	2000-06-29	Aves	GG	3
326	-92.7495	45.51967	2000-06-29	Aves	GG	3
327	-92.75033	45.52233	2000-06-29	Aves	GG	6
328	-92.75	45.52417	2000-06-29	Aves	GG	3
329	-92.75017	45.52667	2000-06-29	Aves	GG	12
330	-92.75033	45.529	2000-06-29	Aves	GG	5
331	-92.74717	45.5285	2000-06-29	Aves	GG	4
332	-92.74383	45.52867	2000-06-29	Aves	GG	4
333	-92.74367	45.5265	2000-06-29	Aves	GG	2
334	-92.744	45.52417	2000-06-29	Aves	GG	8
335	-92.74383	45.52233	2000-06-29	Aves	GG	2
336	-92.74367	45.5195	2000-06-29	Aves	GG	4
337	-92.7435	45.5175	2000-06-29	Aves	GG	5
338	-92.74383	45.516	2000-06-29	Aves	GG	2
339	-92.74683	45.54683	2000-06-29	Aves	GG	5
340	-92.74717	45.54467	2000-06-29	Aves	GG	7
341	-92.747	45.542	2000-06-29	Aves	GG	9
342	-92.747	45.54017	2000-06-29	Aves	GG	2
343	-92.747	45.53817	2000-06-29	Aves	GG	6
344	-92.747	45.53583	2000-06-29	Aves	GG	3
345	-92.747	45.53333	2000-06-29	Aves	GG	6
346	-92.74717	45.53083	2000-06-29	Aves	GG	3
347	-92.744	45.53117	2000-06-29	Aves	GG	7
348	-92.74067	45.53117	2000-06-29	Aves	GG	9
349	-92.74067	45.53333	2000-06-29	Aves	GG	8
350	-92.74067	45.53583	2000-06-29	Aves	GG	3
351	-92.7405	45.538	2000-06-29	Aves	GG	5
352	-92.7405	45.5405	2000-06-29	Aves	GG	7
353	-92.74033	45.5425	2000-06-29	Aves	GG	6
354	-92.74067	45.54467	2000-06-29	Aves	GG	3
355	-92.744	45.5445	2000-06-29	Aves	GG	5
356	-93.34083	45.43217	2000-06-29	Aves	GG	10
357	-93.35467	45.4315	2000-06-29	Aves	GG	9
358	-93.35467	45.4315	2000-06-29	Aves	GG	5
359	-93.36067	45.43183	2000-06-29	Aves	GG	5
360	-93.3605	45.4205	2000-06-29	Aves	GG	6
361	-93.3575	45.4205	2000-06-29	Aves	GG	6
362	-93.34117	45.42067	2000-06-29	Aves	GG	2
363	-93.35133	45.42517	2000-06-29	Aves	GG	6
364	-93.35133	45.42717	2000-06-29	Aves	GG	7
365	-93.35467	45.45467	2000-06-29	Aves	GG	5
366	-93.348	45.45583	2000-06-29	Aves	GG	8
367	-93.34483	45.45433	2000-06-29	Aves	GG	6
368	-93.33767	45.45367	2000-06-29	Aves	GG	4
369	-93.332	45.45517	2000-06-29	Aves	GG	7
370	-93.33233	45.45183	2000-06-29	Aves	GG	4
371	-93.32617	45.4545	2000-06-29	Aves	GG	4
372	-93.32283	45.4545	2000-06-29	Aves	GG	7
373	-93.10567	45.43767	2000-06-29	Aves	GG	6
374	-93.10833	45.438	2000-06-29	Aves	GG	8
375	-93.11183	45.43783	2000-06-29	Aves	GG	5
376	-93.12517	45.43767	2000-06-29	Aves	GG	2
377	-93.14383	45.43117	2000-06-29	Aves	GG	5
378	-93.14	45.43117	2000-06-29	Aves	GG	5
379	-93.13667	45.43133	2000-06-29	Aves	GG	2
380	-93.15	45.43783	2000-06-29	Aves	GG	8
381	-93.11233	45.43117	2000-06-29	Aves	GG	5
382	-93.11467	45.43133	2000-06-29	Aves	GG	6
383	-93.1175	45.43217	2000-06-29	Aves	GG	4
384	-93.131	45.4535	2000-06-29	Aves	GG	8
385	-93.13717	45.45	2000-06-29	Aves	GG	8
386	-93.13083	45.45083	2000-06-29	Aves	GG	6
387	-93.13033	45.43083	2000-06-29	Aves	GG	7
388	-93.11183	45.44483	2000-06-29	Aves	GG	2
389	-93.13033	45.42883	2000-06-29	Aves	GG	6
390	-92.87267	45.50833	2000-06-29	Aves	GG	3
391	-92.87333	45.50717	2000-06-29	Aves	GG	2
392	-92.87283	45.5045	2000-06-29	Aves	GG	3
393	-92.87233	45.49567	2000-06-29	Aves	GG	5
394	-92.86617	45.509	2000-06-29	Aves	GG	3
395	-92.84717	45.50233	2000-06-29	Aves	GG	6
396	-92.8475	45.50683	2000-06-29	Aves	GG	9
397	-92.85017	45.48433	2000-06-29	Aves	GG	9
398	-92.85033	45.50467	2000-06-29	Aves	GG	3
399	-92.85033	45.50233	2000-06-29	Aves	GG	3
400	-92.85383	45.49583	2000-06-29	Aves	GG	5
401	-92.8535	45.4935	2000-06-29	Aves	GG	6
402	-93.26117	45.176	2000-06-29	Aves	GG	4
403	-93.25733	45.17533	2000-06-29	Aves	GG	4
404	-93.251	45.176	2000-06-29	Aves	GG	5
405	-93.26467	45.176	2000-06-29	Aves	GG	6
406	-93.24583	45.17633	2000-06-29	Aves	GG	4
407	-93.243	45.17617	2000-06-29	Aves	GG	5
408	-93.238	45.176	2000-06-29	Aves	GG	3
409	-93.23933	45.17117	2000-06-29	Aves	GG	2
410	-93.2385	45.17367	2000-06-29	Aves	GG	4
411	-93.26117	45.178	2000-06-29	Aves	GG	3
412	-93.257	45.178	2000-06-29	Aves	GG	5
413	-93.25417	45.178	2000-06-29	Aves	GG	1
414	-93.26117	45.18033	2000-06-29	Aves	GG	5
415	-93.25733	45.18017	2000-06-29	Aves	GG	6
416	-93.2545	45.18	2000-06-29	Aves	GG	4
417	-93.251	45.18033	2000-06-29	Aves	GG	6
418	-93.24833	45.18	2000-06-29	Aves	GG	2
419	-93.24567	45.18033	2000-06-29	Aves	GG	2
420	-93.242	45.18133	2000-06-29	Aves	GG	8
421	-93.23983	45.18083	2000-06-29	Aves	GG	10
422	-93.24133	45.19067	2000-06-29	Aves	GG	6
423	-93.2455	45.18917	2000-06-29	Aves	GG	6
424	-93.24833	45.1895	2000-06-29	Aves	GG	5
425	-93.25117	45.18933	2000-06-29	Aves	GG	6
426	-93.2535	45.1895	2000-06-29	Aves	GG	4
427	-93.25733	45.18933	2000-06-29	Aves	GG	7
428	-93.26133	45.18917	2000-06-29	Aves	GG	1
429	-93.2705	45.18967	2000-06-29	Aves	GG	7
430	-93.2735	45.18917	2000-06-29	Aves	GG	4
431	-93.24167	45.17283	2000-06-29	Aves	GG	5
432	-93.24467	45.1735	2000-06-29	Aves	GG	5
433	-93.12833	45.06	2000-06-29	Aves	GG	5
434	-93.12733	45.06333	2000-06-29	Aves	GG	2
435	-93.12717	45.06667	2000-06-29	Aves	GG	9
436	-93.12733	45.06917	2000-06-29	Aves	GG	3
437	-93.13417	45.07367	2000-06-29	Aves	GG	3
438	-93.1265	45.044	2000-06-29	Aves	GG	6
439	-93.12367	45.0435	2000-06-29	Aves	GG	3
440	-93.12133	45.044	2000-06-29	Aves	GG	4
441	-93.117	45.04267	2000-06-29	Aves	GG	3
442	-93.11083	45.0435	2000-06-29	Aves	GG	3
443	-93.1145	45.0775	2000-06-29	Aves	GG	6
444	-93.1115	45.07683	2000-06-29	Aves	GG	6
445	-93.10783	45.07633	2000-06-29	Aves	GG	4
446	-93.10733	45.07417	2000-06-29	Aves	GG	3
447	-93.10867	45.07233	2000-06-29	Aves	GG	4
448	-93.134	45.04833	2000-06-29	Aves	GG	5
449	-93.133	45.04583	2000-06-29	Aves	GG	3
450	-93.13317	45.043	2000-06-29	Aves	GG	6
451	-93.14667	45.02667	2000-06-29	Aves	GG	3
452	-93.148	45.02283	2000-06-29	Aves	GG	5
453	-93.15183	45.02283	2000-06-29	Aves	GG	7
454	-93.15533	45.02283	2000-06-29	Aves	GG	3
455	-93.14533	45.02317	2000-06-29	Aves	GG	8
456	-93.115	45.02267	2000-06-29	Aves	GG	8
457	-93.115	45.0255	2000-06-29	Aves	GG	2
458	-93.115	45.02733	2000-06-29	Aves	GG	3
459	-93.11733	45.02733	2000-06-29	Aves	GG	9
460	-93.11367	45.02767	2000-06-29	Aves	GG	5
461	-93.11167	45.02933	2000-06-29	Aves	GG	4
462	-93.14867	45.061	2000-06-29	Aves	GG	9
463	-93.14583	45.061	2000-06-29	Aves	GG	14
464	-93.14333	45.061	2000-06-29	Aves	GG	11
465	-93.13983	45.061	2000-06-29	Aves	GG	14
466	-93.11767	45.06567	2000-06-29	Aves	GG	16
467	-93.10183	45.07033	2000-06-29	Aves	GG	20
468	-93.10017	45.06117	2000-06-29	Aves	GG	15
469	-92.9965	45.06817	2000-06-29	Aves	GG	13
470	-92.99733	45.06583	2000-06-29	Aves	GG	13
471	-92.99767	45.06317	2000-06-29	Aves	GG	7
472	-92.99617	45.06083	2000-06-29	Aves	GG	10
473	-92.99633	45.05867	2000-06-29	Aves	GG	8
474	-92.99717	45.05667	2000-06-29	Aves	GG	10
475	-92.9975	45.055	2000-06-29	Aves	GG	13
476	-92.99717	45.0525	2000-06-29	Aves	GG	11
477	-92.99933	45.05217	2000-06-29	Aves	GG	6
478	-92.99983	45.05483	2000-06-29	Aves	GG	13
479	-93.00067	45.05667	2000-06-29	Aves	GG	14
480	-92.99967	45.06067	2000-06-29	Aves	GG	10
481	-93.00067	45.06283	2000-06-29	Aves	GG	12
482	-92.99983	45.06583	2000-06-29	Aves	GG	17
483	-93.00017	45.06783	2000-06-29	Aves	GG	11
484	-93.01867	45.05883	2000-06-29	Aves	GG	12
485	-93.019	45.05683	2000-06-29	Aves	GG	13
486	-93.019	45.05517	2000-06-29	Aves	GG	7
487	-93.01883	45.05167	2000-06-29	Aves	GG	12
488	-93.01917	45.05017	2000-06-29	Aves	GG	9
489	-93.019	45.0475	2000-06-29	Aves	GG	7
490	-93.019	45.043	2000-06-29	Aves	GG	15
491	-93.02183	45.0415	2000-06-29	Aves	GG	9
492	-93.02217	45.043	2000-06-29	Aves	GG	14
493	-93.02233	45.04483	2000-06-29	Aves	GG	13
494	-93.02283	45.04767	2000-06-29	Aves	GG	7
495	-93.02283	45.04967	2000-06-29	Aves	GG	16
496	-93.0225	45.05217	2000-06-29	Aves	GG	16
497	-93.02267	45.05417	2000-06-29	Aves	GG	15
498	-93.02283	45.05633	2000-06-29	Aves	GG	10
499	-93.02233	45.05867	2000-06-29	Aves	GG	23
500	-71.2313888889	-40.4672222222	2002-03-31	Aves	HH	31
501	-71.19	-41.2613888889	2002-03-31	Aves	HH	26
502	-71.1772222222	-41.0027777778	2002-03-31	Aves	HH	22
503	-71.1794444444	-40.1294444444	2002-03-31	Aves	HH	27
504	-71.2680555556	-39.9288888889	2002-03-31	Aves	HH	18
505	-71.1822222222	-41.2672222222	2002-03-31	Aves	HH	28
506	-71.1772222222	-41.0027777778	2002-03-31	Aves	HH	29
507	-71.2452777778	-40.5683333333	2002-03-31	Aves	HH	27
508	-71.1719444444	-40.1355555556	2002-03-31	Aves	HH	32
509	-71.2477777778	-40.4077777778	2002-03-31	Aves	HH	31
510	-71.1797222222	-40.5008333333	2002-03-31	Aves	HH	25
511	-71.2347222222	-40.4255555556	2002-03-31	Aves	HH	27
512	-71.5113888889	-41.8919444444	2002-03-31	Aves	HH	36
513	-71.5063888889	-41.8844444444	2002-03-31	Aves	HH	24
514	-71.4813888889	-41.8716666667	2002-03-31	Aves	HH	22
515	-71.5105555556	-41.8697222222	2002-03-31	Aves	HH	30
516	-71.5194444444	-41.9152777778	2002-03-31	Aves	HH	25
517	-71.5019444444	-41.9886111111	2002-03-31	Aves	HH	28
518	-71.5377777778	-42.0075	2002-03-31	Aves	HH	30
519	-71.5194444444	-41.9038888889	2002-03-31	Aves	HH	20
520	-71.2372222222	-40.4266666667	2002-03-31	Aves	HH	43
521	-71.2311111111	-40.4866666667	2002-03-31	Aves	HH	33
522	-71.2680555556	-40.4991666667	2002-03-31	Aves	HH	22
523	-71.3308333333	-42.1752777778	2002-03-31	Aves	HH	22
524	-71.3383333333	-42.1691666667	2002-03-31	Aves	HH	29
525	-71.3063888889	-42.1711111111	2002-03-31	Aves	HH	23
526	-71.2477777778	-40.4077777778	2002-03-31	Aves	HH	16
527	-71.2116666667	-40.4952777778	2002-03-31	Aves	HH	26
528	-71.2280555556	-40.4513888889	2002-03-31	Aves	HH	21
529	-71.5025	-41.8936111111	2002-03-31	Aves	HH	14
530	-71.4991666667	-41.8772222222	2002-03-31	Aves	HH	17
531	-71.495	-41.8605555556	2002-03-31	Aves	HH	23
532	-71.5105555556	-41.8683333333	2002-03-31	Aves	HH	27
533	-71.4616666667	-41.8813888889	2002-03-31	Aves	HH	36
534	-71.5019444444	-41.9886111111	2002-03-31	Aves	HH	33
535	-71.5577777778	-42.0347222222	2002-03-31	Aves	HH	31
536	13.33056	55.54111	2005-04-30	Pinopsida	II	31
537	13.22167	55.55667	2005-04-30	Pinopsida	II	24
538	13.13389	55.52944	2005-04-30	Pinopsida	II	23
539	13.23306	55.55556	2010-04-30	Pinopsida	II	25
540	13.20583	55.55528	2005-04-30	Pinopsida	II	16
541	13.20667	55.55389	2005-04-30	Pinopsida	II	19
542	13.21111	55.55111	2005-04-30	Pinopsida	II	17
543	13.21167	55.55028	2005-04-30	Pinopsida	II	25
544	13.2325	55.54778	2005-04-30	Pinopsida	II	20
545	13.18639	55.55472	2005-04-30	Pinopsida	II	39
546	13.22528	55.54806	2005-04-30	Pinopsida	II	24
547	13.19472	55.5425	2005-04-30	Pinopsida	II	4
548	13.24056	55.54222	2005-04-30	Pinopsida	II	39
549	13.30361	55.5575	2005-04-30	Pinopsida	II	5
550	13.22694	55.56944	2005-04-30	Pinopsida	II	16
551	13.29	55.52611	2005-04-30	Pinopsida	II	7
552	13.20722	55.55167	2005-04-30	Pinopsida	II	3
553	13.18278	55.55917	2005-04-30	Pinopsida	II	4
554	13.18389	55.55917	2005-04-30	Pinopsida	II	4
555	13.18528	55.5575	2005-04-30	Pinopsida	II	2
556	13.18861	55.55167	2005-04-30	Pinopsida	II	3
557	13.18611	55.5525	2005-04-30	Pinopsida	II	4
558	13.18917	55.55	2010-04-30	Pinopsida	II	8
559	13.20139	55.5525	2010-04-30	Pinopsida	II	5
560	13.2025	55.5525	2010-04-30	Pinopsida	II	2
561	13.20389	55.55	2005-04-30	Pinopsida	II	9
562	13.19556	55.54722	2010-04-30	Pinopsida	II	6
563	13.19722	55.54639	2005-04-30	Pinopsida	II	5
564	13.20889	55.54806	2005-04-30	Pinopsida	II	4
565	13.20056	55.54222	2005-04-30	Pinopsida	II	6
566	13.20222	55.54389	2005-04-30	Pinopsida	II	7
567	13.21667	55.53861	2005-04-30	Pinopsida	II	36
568	13.33167	55.54611	2005-04-30	Pinopsida	II	3
569	13.32833	55.54444	2005-04-30	Pinopsida	II	9
570	13.13444	55.53944	2005-04-30	Pinopsida	II	4
571	13.11778	55.53194	2010-04-30	Pinopsida	II	1
572	13.11944	55.53389	2010-04-30	Pinopsida	II	3
573	13.11917	55.53278	2010-04-30	Pinopsida	II	6
574	13.13306	55.52778	2010-04-30	Pinopsida	II	2
575	13.14028	55.5325	2010-04-30	Pinopsida	II	5
576	13.13694	55.53472	2005-04-30	Pinopsida	II	4
577	13.15111	55.54111	2005-04-30	Pinopsida	II	17
578	13.15056	55.53333	2005-04-30	Pinopsida	II	3
579	13.14167	55.55833	2005-04-30	Pinopsida	II	3
580	13.17972	55.54694	2005-04-30	Pinopsida	II	1
581	13.14278	55.54944	2005-04-30	Pinopsida	II	3
582	13.13389	55.54972	2010-04-30	Pinopsida	II	15
583	13.14639	55.54583	2005-04-30	Pinopsida	II	2
